# Supplementary material for: Devising Assisted Reproductive Technologies for Wild-Derived Strains of Mice: 37 Strains from Five Subspecies of Mus musculus
Source: PLoS One. 2014 Dec 3;9(12):e114305. doi: 10.1371/journal.pone.0114305 (PMC4254977; doi:10.1371/journal.pone.0114305)
Supplement: Table S1 — The mean numbers of oocytes collected per female after eCG or AIS treatment. (XLS) [file pone.0114305.s001.xls]

## Sheet: Table S1 (oocytes)
		Table S1. The The mean numbers of oocytes collected per female after eCG or AIS treatment.
								Mean no. of ovulated oocytes
		Strain		Injection	No. of females	Total no. of oocytes (mean)		Normal	Abnormal	Total (±SEM)	Mean no. of unovulated oocytes
		M. m. molossinus
			MSM	eCG	0	-		-	-	-	-
				AIS	38	838(22.1)		19	1.8	20.7±1.8	1.4
			JF1	eCG	0	-		-	-	-	-
				AIS	21	555(26.4)		22	1.6	23.6±2.7	2.9
			MOM	eCG	8	121(15.1)		11.1	1.9	13.0±1.5	2.1
				AIS	19	356(18.7)		14.9	0.6	15.5±1.6	3.2
			AIZ	eCG	6	40(6.7)		0.3	0.2	0.5±0.3	6.2
				AIS	27	633(23.4)		18.9	2.1	21.0±1.9	2.4
			MAE	eCG	23	373(16.2)		9.9	2.3	12.3±1.1	4
				AIS	29	511(17.6)		2.1	0.3	2.5±0.7	15.1
			KOR1	eCG	8	82(10.3)		5	0.4	5.4±1.2	4.9
				AIS	19	532(28.0)		19.2	2.1	21.3±2.2	6.7
			KOR5	eCG	33	467(14.2)		7.3	1.9	9.2±1.3	4.9
				AIS	11	178(16.2)		8.3	1.5	9.7±2.8	6.5
			KOR7	eCG	5	55(11.0)		2.4	0	2.4±2.2	8.6
				AIS	22	430(19.5)		12	0.9	12.8±2.1	6.7
			STM1	eCG	21	213(12.0)		7.4	0.7	8.1±1.4	3.9
				AIS	18	234(13.0)		10.1	0.7	10.7±1.7	2.3
			STM2	eCG	12	216(18.0)		5.1	0.4	5.5±2.0	12.5
				AIS	4	73(18.3)		13.8	0.5	14.3±2.9	4
			MSM-Tyrc	eCG	0	-		-	-	-	-
				AIS	25	539(21.6)		18.1	0.6	18.7±1.7	2.8
			MSM-Wv	eCG	0	-		-	-	-	-
				AIS	11	192(17.5)		15.3	1.1	16.4±3.6	1.1
			KOR1-Is	eCG	0	-		-	-	-	-
				AIS	26	765(29.4)		15.3	10.7	26.1±1.5	3.3
		M. m. musculus
			PWK	eCG	24	611(26.0)		17.3	8	25.3±2.5	0.7
				AIS	12	32(3.2)		0.4	1.5	1.9±1.3	1.3
			KAZ	eCG	16	270(17.3)		14.9	1.1	15.9±1.9	1.4
				AIS	21	339(16.1)		12.6	1.5	14.1±1.9	2
			GOR	eCG	38	561(14.8)		10.2	2.1	12.2±1.3	2.5
				AIS	14	187(13.4)		7.1	0.4	7.6±2.3	5.8
			TOM	eCG	12	537(44.8)		39.3	3.8	43.2±6.4	1.6
				AIS	4	0(0.0)		0	0	0	0
			OKH	eCG	28	531(19.0)		14.8	3.9	18.6±1.5	0.3
				AIS	15	231(15.4)		8.8	4.9	13.7±2.5	1.7
			KNB	eCG	10	137(13.7)		5.5	6.3	11.8±1.9	1.9
				AIS	29	799(27.6)		23.1	3.5	26.6±1.8	0.9
			AST	eCG	30	708(23.6)		9	13.2	22.2±3.3	1.4
				AIS	19	428(23.2)		8.7	11.8	20.5±2.8	2.7
			AST(t-)	eCG	24	580(24.4)		15.5	8.1	23.6±2.7	0.8
				AIS	16	265(16.6)		10.2	6	16.2±2.6	0.4
			AKT	eCG	3	132(44.0)		36	5	41.0±5.2	3
				AIS	15	533(36.2)		30.5	2.5	33.1±2.8	3.1
			IRK	eCG	12	76(6.3)		4.5	0.3	4.8±1.5	1.5
				AIS	30	200(6.7)		4.4	0.1	4.5±0.7	2.2
			NJL	eCG	33	826(25.0)		20.3	3.2	23.5±2.8	1.5
				AIS	8	71(8.9)		5.4	0.4	5.8±3.3	3.1
			MBT	eCG	14	198(14.1)		11.4	1.6	12.9±3.1	1.2
				AIS	23	624(27.1)		19.5	4.9	24.4±3.7	2.7
			BLG2	eCG	10	139(13.9)		11	0.6	11.6±2.5	2.3
				AIS	9	280(31.1)		24.3	1	25.3±5.0	5.8
		M. m. domesticus
			WLA	eCG	59	1166(19.8)		8.5	10.8	19.3±1.1	0.5
				AIS	27	282(10.4)		2.9	5.3	8.1±1.8	2.3
			WMP	eCG	46	1048(22.8)		15.1	6.8	21.9±1.8	0.9
				AIS	12	123(10.3)		7.9	2.1	10.0±3.8	0.3
			BFM/2	eCG	19	468(24.6)		19.3	3.5	22.8±4.8	1.8
				AIS	8	85(10.6)		9.1	0.6	9.8±5.9	0.9
			PGN2	eCG	31	870(29.0)		21.2	4.7	25.9±1.7	3.1
				AIS	6	0(0.0)		0	0	0	0
		M. m. castaneus
			HMI	eCG	4	22(5.5)		2.3	0.5	2.8±1.6	2.8
				AIS	64	989(15.5)		11.3	0.9	12.2±1.0	3.3
			MYS	eCG	13	273(21.0)		10.7	0.6	11.3±1.9	9.7
				AIS	6	209(34.8)		5.8	0	5.8±3.2	29
			CASP	eCG	52	1230(23.7)		17	6	23.0±1.7	0.8
				AIS	12	17(1.4)		0.9	0	0.9±0.5	0.5
		M. m. spp.
			SWN	eCG	10	164(16.4)		6	1.9	7.9±2.1	8.5
				AIS	7	173(24.7)		16.1	4.7	20.9±1.4	3.9
			KJR	eCG	35	785(22.4)		11.9	9.4	21.3±2.0	1.2
				AIS	23	517(22.5)		12.7	8.4	21.1±3.9	1.3
			CHD	eCG	6	101(19.5)		14.7	0.8	15.5±3.0	4
				AIS	12	399(33.3)		23	1.3	24.3±4.3	8.9
			JIL	eCG	7	97(13.9)		12.1	0.4	12.6±3.0	1.3
				AIS	24	611(27.6)		22.6	0.7	23.3±1.7	4.3
