# Supplementary material for: Devising Assisted Reproductive Technologies for Wild-Derived Strains of Mice: 37 Strains from Five Subspecies of Mus musculus
Source: PLoS One. 2014 Dec 3;9(12):e114305. doi: 10.1371/journal.pone.0114305 (PMC4254977; doi:10.1371/journal.pone.0114305)
Supplement: Table S2 — Results of superovulation by eCG or AIS injection in M. m. molossinus . (XLS) [file pone.0114305.s002.xls]

## Sheet: Table S2 
	Table S2. Results of superovulation by eCG or AIS injection in M. m. molossinus.
				eCG injection							AIS injection
						No. of ovulated oocytes (mean ± SEM)							No. of ovulated oocytes (mean ± SEM)
	Strain		Age. of females (wks)	No. of females	Mean no. of total oocytes	Normal	Abnormal	Total	No. of unovulated oocytes (mean)		No. of females	Meane no. of total oocytes	Normal	Abnormal	Total	No. of unovulated oocytes (mean)
	M. m. molossinus
		MSM	4	0							0
			5	0							2	27	52(26.0)	2(1.0)	54(27.0±4.0)	0(0.0)
			6	0							19	25.4	409(21.5)	41(2.2)	450(23.7±2.9)	33(1.7)
			7	0							12	17.9	182(15.2)	18(1.5)	200(16.7±2.5)	15(1.3)
			8	0							5	17.2	78(15.6)	6(1.2)	84(16.8±2.8)	2(0.4)
			Total	0							38	22.1	721(19.0)	67(1.8)	788(20.7±1.8)	50(1.4)
		JF1	4	0							0
			5	0							6	19.5	92(15.3)	11(1.8)	103(17.2±6.3)	14(2.3)
			6	0							3	40.7	94(31.3)	7(2.3)	101(33.7±3.8)	21(7.0)
			7	0							6	34.2	172(28.7)	10(1.7)	182(30.3±2.0)	23(3.8)
			8	0							6	18.5	104(17.3)	5(0.8)	109(18.2±4.9)	2(0.3)
			Total	0							21	26.4	462(22.0)	33(1.6)	495(23.6±2.7)	60(2.9)
		MOM	5	0							3	26.7	63(21.0)	3(1.0)	66(22.0±3.1)	14(4.7)
			6	4	17.5	52(13.0)	9(2.3)	61(15.3±2.6)	9(2.3)		3	19	29(9.7)	1(0.3)	30(10.0±5.9)	27(9.0)
			7	0							0
			8	0							7	17.9	108(15.4)	6(0.9)	114(16.3±2.1)	11(1.6)
			9	4	12.8	37(9.3)	6(1.5)	43(10.8±0.8)	8(2.0)		0
			10	0							6	15.7	84(14.0)	1(0.2)	85(14.2±2.4)	9(1.5)
			Total	8	15.1	89(11.1)	15(1.9)	104(13.0±1.5)	17(2.1)		19	18.7	284(14.9)	11(0.6)	295(15.5±1.6)	61(3.2)
		AIZ	5	0							0
			6	0							12	25.5	256(21.3)	15(1.3)	271(22.6±3.3)	35(2.9)
			7	6	6.7	2(0.3)	1(0.2)	3(0.5±0.3)	37(6.2)		11	19.6	179(16.3)	20(1.8)	199(18.1±2.6)	17(1.5)
			8	0							4	27.8	75(18.8)	22(5.5)	97(24.3±4.0)	14(3.5)
			Total	6	6.7	2(0.3)	1(0.2)	3(0.5±0.3)	37(6.2)		27	23.4	510(18.9)	57(2.1)	567(21.0±1.9)	66(2.4)
		MAE	5	13	18.6	159(12.2)	34(2.6)	193(14.8±1.4)	49(3.8)		9	16.4	19(2.1)	2(0.2)	21(2.3±1.5)	127(14.1)
			6	2	14.5	20(10.0)	1(0.5)	21(10.5±2.5)	8(4.0)		10	15.6	9(0.9)	4(0.4)	13(1.3±.0.3)	143(14.3)
			7	4	14	25(6.3)	10(2.5)	35(8.8±1.7)	21(5.3)		7	18.4	17(2.4)	2(0.3)	19(2.7±1.2)	110(15.7)
			8	4	11.5	24(6.0)	9(2.3)	33(8.3±1.6)	13(3.3)		3	26	17(5.7)	2(0.7)	19(6.3±3.8)	59(19.7)
			Total	23	16.2	228(9.9)	54(2.3)	282(12.3±1.1)	91(4.0)		29	17.6	62(2.1)	10(0.3)	72(2.5±0.7)	439(15.1)
		KOR1	5	0							0
			6	0							11	31	240(21.8)	21(1.9)	261(23.7±2.1)	80(7.3)
			7	5	11.2	32(6.4)	3(0.6)	35(7.0±1.5)	21(4.2)		4	25	53(13.3)	16(4.0)	69(17.3±5.9)	31(7.8)
			8	3	8.7	8(2.7)	0(0.0)	8(2.7±0.3)	18(6.0)		4	22.8	71(17.8)	3(0.8)	74(18.5±6.6)	17(4.3)
			Total	8	10.3	40(5.0)	3(0.4)	43(5.4±1.2)	39(4.9)		19	28	364(19.2)	40(2.1)	404(21.3±2.2)	128(6.7)
		KOR5	5	0							1	0	0	0	0	0
			6	11	16.6	105(9.5)	22(2.0)	127(11.5±2.5)	56(5.1)		2	19.5	5(2.5)	2(1.0)	7(3.5±2.5)	32(16.0)
			7	22	12.9	136(6.2)	42(1.9)	178(8.1±1.4)	106(4.8)		3	21	33(11.0)	3(1.0)	36(12.0±3.1)	27(9.0)
			8	0							5	15.2	53(10.6)	11(2.2)	64(12.8±5.3)	12(2.4)
			Total	33	14.2	241(7.3)	64(1.9)	305(9.2±1.3)	162(4.9)		11	16.2	91(8.3)	16(1.5)	107(9.7±2.8)	71(6.5)
		KOR7	5	0							4	10.8	20(5.0)	2(0.5)	22(5.5±3.7)	21(5.3)
			6	5	11	12(2.4)	0(0.0)	12(2.4±2.2)	43(8.6)		5	13.8	30(6.0)	3(0.6)	33(6.6±2.5)	36(7.2)
			7	0							2	26	38(19.0)	3(1.5)	41(20.5±12.5)	11(5.5)
			8	0							8	23.6	115(14.4)	4(0.5)	119(14.9±2.9)	70(8.8)
			9	0							3	25.7	60(20.0)	7(2.3)	67(22.3±4.9)	10(3.3)
			Total	5	11	12(2.4)	0(0.0)	12(2.4±2.2)	43(8.6)		22	19.5	263(12.0)	19(0.9)	282(12.8±2.1)	148(6.7)
		STM1	5	5	9.6	47(9.4)	1(0.2)	48(9.6±1.5)	not checked		0
			6	9	15.1	96(10.7)	11(1.2)	107(11.9±2.3)	29(7.3)		3	7.3	10(3.3)	0(0.0)	10(3.3±1.5)	12(4.0)
			7	4	3.3	6(1.5)	1(0.3)	7(1.8±1.4)	6(1.5)		5	15.4	62(12.4)	0(0.0)	62(12.4±4.0)	15(3.0)
			8	3	5.3	7(2.3)	1(0.3)	8(2.7±1.5)	8(2.7)		2	9.5	16(8.0)	1(0.5)	17(8.5±1.5)	2(1.0)
			9	0							3	6.7	18(6.0)	0(0.0)	18(6.0±1.5)	2(0.7)
			10	0							5	19.2	75(15.0)	11(2.2)	86(17.2±2.0)	10(2.0)
			Total	21	12	156(7.4)	14(0.7)	170(8.1±1.4)	43(3.9)		18	13	181(10.1)	12(0.7)	193(10.7±1.7)	41(2.3)
		STM2	5	0							0
			6	3	14.3	3(1.0)	0(0.0)	3(1.0±1.0)	40(13.3)		0
			7	9	19.2	58(6.4)	5(0.6)	63(7.0±2.4)	110(12.2)		4	18.3	55(13.8)	2(0.5)	57(14.3±2.9)	16(4.0)
			8	0							0
			Total	12	18	61(5.1)	5(0.4)	66(5.5±2.0)	150(12.5)		4	18.3	55(13.8)	2(0.5)	57(14.3±2.9)	16(4.0)
		MSM-Tyrc	5	0							4	19.3	41(10.3)	0(0.0)	41(10.3±2.6)	36(9.0)
			6	0							16	23.2	332(20.8)	11(0.7)	343(21.4±2.1)	28(1.8)
			7	0							5	18.2	79(15.8)	5(1.0)	84(16.8±3.2)	7(1.4)
			8	0							0
			Total	0							25	21.6	452(18.1)	16(0.6)	468(18.7±1.7)	71(2.8)
		MSM-Wv	5	0							0
			6	0							0
			7	0							11	17.5	168(15.3)	12(1.1)	180(16.4±3.6)	12(1.1)
			8	0							0
			Total	0							11	17.5	168(15.3)	12(1.1)	180(16.4±3.6)	12(1.1)
		KOR1-ls	5	0							2	41.5	49(24.5)	5(2.5)	54(27.0±3.0)	29(14.5)
			6	0							4	39	119(29.8)	20(5.0)	139(34.8±1.4)	17(4.3)
			7	0							5	29.8	83(16.6)	55(11.0)	138(27.6±3.8)	11(2.2)
			8	0							7	27.7	79(11.3)	97(13.9)	176(25.1±3.1)	18(2.6)
			9	0							8	22.9	69(8.6)	102(12.8)	171(21.4±1.8)	12(1.5)
			Total	0							26	29.4	399(15.3)	279(10.7)	678(26.1±1.5)	87(3.3)
