# Supplementary material for: Devising Assisted Reproductive Technologies for Wild-Derived Strains of Mice: 37 Strains from Five Subspecies of Mus musculus
Source: PLoS One. 2014 Dec 3;9(12):e114305. doi: 10.1371/journal.pone.0114305 (PMC4254977; doi:10.1371/journal.pone.0114305)
Supplement: Table S3 — Results of superovulation by eCG or AIS injection M. m. musculus . (XLS) [file pone.0114305.s003.xls]

## Sheet: Table S3
	Table S3. Results of superovulation by eCG or AIS injection M. m. musculus.
				eCG injection							AIS injection
						No. of ovulated oocytes (mean ± SEM)							No. of ovulated oocytes (mean ± SEM)
	Strain		Age. of females (wks)	No. of females	Mean no. of total oocytes	Normal	Abnormal	Total	No. of unovulated oocytes (mean)		No. of females	Mean no. of total oocytes	Normal	Abnormal	Total	No. of unovulated oocytes (mean)
	M. m. musculus
		PWK	5	0							3	0	0	0	0	not checked
			6	0							5	1.7	0	0	0	5(1.7)
			7	17	28	306(18.0)	158(9.3)	464(27.3±3.1)	4(0.7)		0
			8	7	20.4	109(15.6)	34(4.9)	143(20.4±4.1)	not checked		0
			9	0							4	6.8	5(1.3)	18(4.5)	23(5.8±3.1)	4(1.0)
			Total	24	26	415(17.3)	192(8.0)	607(25.3±2.5)	4(0.7)		12	3.2	5(0.4)	18(1.5)	23(1.9±1.3)	9(1.3)
		KAZ	5	3	22	56(18.7)	3(1.0)	59(19.7±9.9)	7(7.0)		0
			6	7	14	93(13.3)	3(0.4)	96(13.7±1.5)	2(0.5)		6	18	86(14.3)	14(2.3)	100(16.7±2.6)	8(1.3)
			7	2	19.5	33(16.5)	4(2.0)	37(18.5±0.5)	2(1.0)		13	13.5	132(10.2)	15(1.2)	147(11.3±2.3)	29(2.2)
			8	4	16.8	56(14.0)	7(1.8)	63(15.8±2.9)	4(1.0)		2	27.5	47(23.5)	3(1.5)	50(25.0±6.0)	5(2.5)
			Total	16	17.3	238(14.9)	17(1.1)	255(15.9±1.9)	15(1.4)		21	16.1	265(12.6)	32(1.5)	297(14.1±1.9)	42(2.0)
		GOR	4	0							2	3	1(0.5)	1(0.5)	2(1.0±1.0)	4(2.0)
			5	28	14.7	299(10.7)	54(1.9)	353(12.6±1.5)	59(2.1)		6	11.2	18(3.0)	0(0.0)	18(3.0±1.0)	49(8.2)
			6	5	13.8	50(10.0)	5(1.0)	55(11.0±4.0)	14(2.8)		0
			7	5	16	37(7.4)	20(4.0)	57(11.4±2.6)	23(4.6)		4	20.3	55(13.8)	4(1.0)	59(14.8±6.0)	22(5.5)
			8	0							2	16.5	26(13.0)	1(0.5)	27(13.5±1.5)	6(3.0)
			Total	38	14.8	386(10.2)	79(2.1)	465(12.2±1.3)	96(2.5)		14	13.4	100(7.1)	6(0.4)	106(7.6±2.3)	81(5.8)
		TOM	5	0							0
			6	4	38.3	126(31.5)	9(2.3)	135(33.8±12.7)	18(4.5)		4	0	0	0	0	0
			7	8	48	346(43.3)	37(4.6)	383(47.9±7.3)	1(0.1)		0
			8	0							0
			Total	12	44.8	472(39.3)	46(3.8)	518(43.2±6.4)	19(1.6)		4	0	0(0.0)	0(0.0)	0(0.0±0.0)	0(0.0)
		OKH	5	2	27.5	51(25.5)	4(2.0)	55(27.5±3.5)	0(0.0)		10	19.9	123(12.3)	57(5.7)	180(18.0±2.6)	19(1.9)
			6	16	21.4	261(16.3)	76(4.8)	337(21.1±1.4)	5(0.3)		1	10	3(3.0)	5(5.0)	8(8.0)	2(2.0)
			7	6	16.3	77(12.8)	20(3.3)	97(16.2±4.0)	1(0.2)		4	5.5	6(1.5)	11(2.8)	17(4.3±3.6)	5(1.3)
			8	4	9	24(6.0)	9(2.3)	33(8.3±2.7)	3(0.8)		0
			Total	28	19	413(14.8)	109(3.9)	522(18.6±1.5)	9(0.3)		15	15.4	132(8.8)	73(4.9)	205(13.7±2.5)	26(1.7)
		KNB	5	0							3	23	64(21.3)	1(0.3)	65(21.7±3.2)	4(1.3)
			6	0							6	27.5	143(23.8)	11(1.8)	154(25.7±4.9)	11(1.8)
			7	3	7.7	9(3.0)	8(2.7)	17(5.7±4.7)	6(2.0)		5	22.2	81(16.2)	30(6.0)	111(22.2±2.5)	0(0.0)
			8	5	14.4	37(7.4)	32(6.4)	69(13.8±1.2)	3(0.6)		10	29.5	250(25.0)	43(4.3)	293(29.3±1.4)	2(0.2)
			9	2	21	9(4.5)	23(11.5)	32(16.0±2.0)	10(5.0)		5	31.8	132(26.4)	17(3.4)	149(29.8±8.3)	10(2.0)
			Total	10	13.7	55(5.5)	63(6.3)	118(11.8±1.9)	19(1.9)		29	27.6	670(23.1)	102(3.5)	772(26.6±1.8)	27(0.9)
		AST	5	20	27	201(10.1)	311(15.6)	512(25.6±4.4)	28(1.4)		5	26.6	48(9.6)	85(17.0)	133(26.6±8.3)	not checked
			6	2	29.5	24(12.0)	27(13.5)	51(25.5±13.5)	8(4.0)		9	22.1	44(4.9)	118(13.1)	162(18.0±3.1)	37(4.1)
			7	8	13.6	44(5.5)	58(7.3)	102(12.8±4.4)	7(0.9)		2	25	33(16.5)	16(8.0)	49(24.5±7.5)	1(0.5)
			8	0							3	15.3	40(13.3)	6(2.0)	46(15.3±4.6)	0(0.0)
			Total	30	23.6	269(9.0)	396(13.2)	665(22.2±3.3)	43(1.4)		19	23.2	165(8.7)	225(11.8)	390(20.5±2.8)	38(2.7)
		AST(t-)	5	8	38.5	220(27.5)	87(10.9)	307(38.4±2.8)	1(0.1)		0
			6	5	16.4	55(11.0)	22(4.4)	77(15.4±4.2)	5(1.0)		0
			7	7	18.1	77(11.0)	42(6.0)	119(17.0±3.6)	8(2.0)		7	23.7	103(14.7)	59(8.4)	162(23.1±4.1)	4(0.6)
			8	4	15.8	20(5.0)	43(10.8)	63(15.8±1.4)	not checked		3	12.3	28(9.3)	8(2.7)	36(12.0±6.1)	1(0.3)
			9	0							6	10.3	32(5.3)	29(4.8)	61(10.2±2.2)	1(0.2)
			Total	24	24.4	372(15.5)	194(8.1)	566(23.6±2.7)	14(0.8)		16	16.6	163(10.2)	96(6.0)	259(16.2±2.6)	6(0.4)
		AKT	5	0							0
			6	3	44	108(36.0)	15(5.0)	123(41.0±5.2)	9(3.0)		3	45	127(42.3)	8(2.7)	135(45.0±4.4)	not checked
			7	0							2	41	68(34.0)	1(0.5)	69(34.5±0.5)	13(6.5)
			8	0							6	34.2	160(26.7)	28(4.7)	188(31.3±2.8)	17(2.8)
			9	0							4	27.8	103(25.8)	1(0.3)	104(26.0±7.4)	7(1.8)
			Total	3	44	108(36.0)	15(5.0)	123(41.0±5.2)	9(3.0)		15	36.2	458(30.5)	38(2.5)	496(33.1±2.8)	37(3.1)
		IRK	5	0							0
			6	6	10.3	45(7.5)	1(0.2)	46(7.7±1.9)	16(2.7)		4	7.3	21(5.3)	0(0.0)	21(5.3±1.4)	8(2.0)
			7	2	5	7(3.5)	3(1.5)	10(5.0±5.0)	0(0.0)		9	5.9	12(1.3)	0(0.0)	12(1.3±0.7)	41(4.6)
			8	4	1	2(0.5)	0(0.0)	2(0.5±0.5)	2(0.5)		10	5.9	50(5.0)	2(0.2)	52(5.2±1.2)	7(0.7)
			9	0							5	8.6	33(6.6)	1(0.2)	34(6.8±1.3)	9(1.8)
			10	0							2	8	16(8.0)	0(0.0)	16(8.0±1.0)	0(0.0)
			Total	12	6.3	54(4.5)	4(0.3)	58(4.8±1.5)	18(1.5)		30	6.7	132(4.4)	3(0.1)	135(4.5±0.7)	65(2.2)
		NJL	5	3	7.7	19(6.3)	1(0.3)	20(6.7±6.2)	3(1.0)		5	10.4	27(5.4)	1(0.2)	28(5.6±4.7)	24(4.8)
			6	25	27.4	543(21.7)	98(3.9)	641(25.6±3.2)	43(1.7)		0
			7	5	23.8	109(21.8)	7(1.4)	116(23.2±7.3)	3(0.6)		3	6.3	16(5.3)	2(0.7)	18(6.0±5.5)	1(0.3)
			8	0							0
			Total	33	25	671(20.3)	106(3.2)	777(23.5±2.8)	49(1.5)		8	8.9	43(5.4)	3(0.4)	46(5.8±3.3)	25(3.1)
		MBT	5	0							0
			6	7	13.9	79(11.3)	7(1.0)	86(12.3±4.3)	11(1.6)		23	27.1	448(19.5)	113(4.9)	561(24.4±3.7)	63(2.7)
			7	0							0
			8	4	7.8	23(5.8)	8(2.0)	31(7.8±3.2)	0(0.0)		0
			9	3	23.3	57(19.0)	7(2.3)	64(21.3±9.7)	6(2.0)		0
			Total	14	14.1	159(11.4)	22(1.6)	181(12.9±3.1)	17(1.2)		23	27.1	448(19.5)	113(4.9)	561(24.4±3.7)	63(2.7)
		BLG2	5	5	9.2	26(5.2)	3(0.6)	29(5.8±2.3)	17(3.4)		5	34.8	132(26.4)	3(0.6)	135(27.0±7.0)	39(7.8)
			6	3	22	58(19.3)	2(0.7)	60(20.0±2.5)	6(2.0)		4	26.5	87(21.8)	6(1.5)	93(23.3±8.0)	13(3.3)
			7	2	13.5	26(13.0)	1(0.5)	27(13.5±3.5)	0(0.0)		0
			8	0							0
			Total	10	13.9	110(11.0)	6(0.6)	116(11.6±2.5)	23(2.3)		9	31.1	219(24.3)	9(1.0)	228(25.3±5.0)	52(5.8)
