# Supplementary material for: Devising Assisted Reproductive Technologies for Wild-Derived Strains of Mice: 37 Strains from Five Subspecies of Mus musculus
Source: PLoS One. 2014 Dec 3;9(12):e114305. doi: 10.1371/journal.pone.0114305 (PMC4254977; doi:10.1371/journal.pone.0114305)
Supplement: Table S4 — Results of superovulation by eCG or AIS injection in M. m. domesticus , M. m. castaneus , and M. m. spp . (XLS) [file pone.0114305.s004.xls]

## Sheet: Table S4
	Table S4. Results of superovulation by eCG or AIS injection in M. m. domesticus, M. m. castaneus, and M. m. spp.
				eCG injection							AIS injection
						No. of ovulated oocytes (mean ± SEM)							No. of ovulated oocytes (mean ± SEM)
	Strain		Age. of females (wks)	No. of females	Mean no. of total oocytes	Normal	Abnormal	Total	No. of unovulated oocytes (mean)		No. of females	Average no. of total oocytes	Normal	Abnormal	Total	No. of unovulated oocytes (mean)
	M. m. domesticus
		WLA	4	16	28.3	235(14.7)	211(13.2)	446(27.9±1.2)	7(0.4)		0
			5	27	19.2	180(6.7)	335(12.4)	515(19.1±1.4)	4(0.1)		4	3.5	0(0.0)	0(0.0)	0(0.0±0.0)	14(3.5)
			6	9	12.6	41(4.6)	67(7.4)	108(12.0±1.2)	5(0.6)		12	7.4	29(2.4)	28(2.3)	57(4.8±1.7)	32(2.7)
			7	3	11	16(5.3)	9(3.0)	25(8.3±4.3)	8(2.7)		8	15.4	40(5.0)	71(8.9)	111(13.9±3.6)	12(1.5)
			8	0							0
			9	2	13	17(8.5)	7(3.5)	24(12.0±1.0)	2(1.0)		3	18.7	9(3.0)	43(14.3)	52(17.3±5.8)	4(1.3)
			10	2	11	12(6.0)	9(4.5)	21(10.5±1.5)	1(0.5)		0
			Total	59	19.8	501(8.5)	638(10.8)	1139(19.3±1.1)	27(0.5)		27	10.4	78(2.9)	142(5.3)	220(8.1±1.8)	62(2.3)
		WMP	5	14	25.6	243(17.4)	108(7.7)	351(25.1±3.4)	7(0.5)		0
			6	27	22.3	394(14.6)	176(6.5)	570(21.1±2.4)	32(1.2)		4	24.3	71(17.8)	23(5.8)	94(23.5±7.6)	3(0.8)
			7	1	23	16(16.0)	7(7.0)	23(23.0)	0(0.0)		6	4	24(4.0)	0(0.0)	24(4.0±1.8)	0(0.0)
			8	4	16.3	43(10.8)	20(5.0)	63(15.8±5.5)	2(0.5)		2	1	0(0.0)	2(1.0)	2(1.0±1.0)	0(0.0)
			Total	46	22.8	696(15.1)	311(6.8)	1007(21.9±1.8)	41(0.9)		12	10.3	95(7.9)	25(2.1)	120(10.0±3.8)	3(0.3)
		BFM/2	5	0							0
			6	0							0
			7	17	21.7	294(17.3)	51(3.0)	345(20.3±5.0)	24(1.4)		8	10.6	73(9.1)	5(0.6)	78(9.8±5.9)	7(0.9)
			8	2	49.5	72(36.0)	16(8.0)	88(44.0±10.0)	11(5.5)		0
			Total	19	24.6	366(19.3)	67(3.5)	433(22.8±4.8)	35(1.8)		8	10.6	73(9.1)	5(0.6)	78(9.8±5.9)	7(0.9)
		PGN2	5	8	31.1	179(22.4)	66(8.3)	245(30.6±3.1)	4(0.8)		0
			6	23	27	478(20.8)	79(3.4)	557(24.2±1.9)	64(3.8)		6	0	0	0	0	0
			7	0							0
			8	0							0
			Total	31	29	657(21.2)	145(4.7)	802(25.9±1.7)	68(3.1)		6	0	0(0.0)	0(0.0)	0(0.0±0.0)	0(0.0)
	M. m. castaneus
		HMI	5	0							0
			6	0							1	15	14(14.0)	0(0.0)	14(14.0)	1(1.0)
			7	4	5.5	9(2.3)	2(0.5)	11(2.8±1.6)	11(2.8)		8	11.1	67(8.4)	5(0.6)	72(9.0±1.9)	17(2.1)
			8	0							16	17.8	203(12.7)	24(1.5)	227(14.2±2.3)	57(3.6)
			9	0							16	18.6	220(13.8)	12(0.8)	232(14.5±1.8)	65(4.1)
			10	0							23	13.2	216(9.4)	17(0.7)	233(10.1±1.7)	71(3.1)
			Total	4	5.5	9(2.3)	2(0.5)	11(2.8±1.6)	11(2.8)		64	15.5	720(11.3)	58(0.9)	778(12.2±1.0)	211(3.3)
		MYS	5	0							0
			6	13	21	139(10.7)	8(0.6)	147(11.3±1.9)	126(9.7)		6	34.8	35(5.8)	0(0.0)	35(5.8±3.2)	174(29.0)
			7	0							0
			8	0							0
			Total	13	21	139(10.7)	8(0.6)	147(11.3±1.9)	126(9.7)		6	34.8	35(5.8)	0(0.0)	35(5.8±3.2)	174(29.0)
		CASP	5	5	11.6	48(9.6)	5(1.0)	53(10.6±2.8)	5(1.0)		4	0.5	1(0.3)	0(0.0)	1(0.3±0.3)	1(0.3)
			6	16	17	170(10.6)	91(5.7)	261(16.3±1.7)	11(0.7)		0
			7	6	16.5	65(10.8)	30(5.0)	95(15.8±7.3)	4(1.3)		8	1.9	10(1.3)	0(0.0)	10(1.3±0.7)	5(0.6)
			8	25	32	600(24.0)	185(7.4)	785(31.4±1.7)	16(0.7)		0
			Total	52	23.7	883(17.0)	311(6.0)	1194(23.0±1.7)	36(0.8)		12	1.4	11(0.9)	0(0.0)	11(0.9±0.5)	6(0.5)
	M. m. spp.
		SWN	5	3	16.3	17(5.7)	5(1.7)	22(7.3±2.9)	27(9.0)		0
			6	7	16.4	43(6.1)	14(2.0)	57(8.1±2.6)	58(8.3)		0
			7	0							7	24.7	113(16.1)	33(4.7)	146(20.9±1.4)	27(3.9)
			8	0							0
			Total	10	16.4	60(6.0)	19(1.9)	79(7.9±2.1)	85(8.5)		7	24.7	113(16.1)	33(4.7)	146(20.9±1.4)	27(3.9)
		KJR	5	4	17	30(7.5)	38(9.5)	68(17.0±5.2)	0(0.0)		0
			6	21	27	324(15.4)	215(10.2)	539(25.7±2.7)	28(1.3)		9	28.8	116(12.9)	127(14.1)	243(27.0±6.9)	16(1.8)
			7	6	16.2	37(6.2)	51(8.5)	88(14.7±3.7)	9(1.5)		8	18.9	96(12.0)	45(5.6)	141(17.6±4.6)	10(1.3)
			8	4	13.3	25(6.3)	24(6.0)	49(12.3±3.1)	4(1.0)		6	17.8	80(13.3)	22(3.7)	102(17.0±9.4)	5(0.8)
			Total	35	22.4	416(11.9)	328(9.4)	744(21.3±2.0)	41(1.2)		23	22.5	292(12.7)	194(8.4)	486(21.1±3.9)	31(1.3)
		CHD	5	0							0
			6	5	17	72(14.4)	5(1.0)	77(15.4±3.6)	8(4.0)		2	45	43(21.5)	0(0.0)	43(21.5±0.5)	47(23.5)
			7	1	16	16(16.0)	0(0.0)	16(16.0)	not checked		10	30.9	233(23.3)	16(1.6)	249(24.9±5.2)	60(6.0)
			8	0							0
			Total	6	19.5	88(14.7)	5(0.8)	93(15.5±3.0)	8(4.0)		12	33.3	276(23.0)	16(1.3)	292(24.3±4.3)	107(8.9)
		JIL	5	0							7	22.3	154(22.0)	2(0.3)	156(22.3±3.4)	not checked
			6	7	13.9	85(12.1)	3(0.4)	88(12.6±3.0)	9(1.3)		17	26.8	388(22.8)	15(0.9)	403(23.7±2.0)	52(4.3)
			7	0							0
			8	0							0
			Total	7	13.9	85(12.1)	3(0.4)	88(12.6±3.0)	9(1.3)		24	27.6	542(22.6)	17(0.7)	559(23.3±1.7)	52(4.3)
