# Supplementary material for: Devising Assisted Reproductive Technologies for Wild-Derived Strains of Mice: 37 Strains from Five Subspecies of Mus musculus
Source: PLoS One. 2014 Dec 3;9(12):e114305. doi: 10.1371/journal.pone.0114305 (PMC4254977; doi:10.1371/journal.pone.0114305)
Supplement: Table S5 — Fertilization rates after IVF with fresh or frozen spermatozoa. (XLS) [file pone.0114305.s005.xls]

## Sheet: Table S5(IVF) 
	Table S5. Fertilization rates after IVF with fresh or frozen spermatozoa.
	Strain		Frozen sperm	GSH treatment	No. of males (No. of experiments)	Total number of oocytes	Fertilization rate (%) (mean ± SEM)
	M. m. molossinus
		MSM	-	+	3	429	77.0±7.5
			Frozen	+	2(5)	288	32.7±13.3
		JF1	-	-	2	560	97.4±1.2
			Frozen	+	1	106	93.4
		MOM	-	-	6	464	79.3±3.4
			Frozen	+	1(2)	86	61.6±0.3
		AIZ	-	-	3	496	92.4±0.1
			Frozen	+	0	-	-
		MAE	-	-	9	824	74.8±7.3
			Frozen	+	2	123	19.7±15.7
		KOR1	-	-	3	453	86.0±7.3
			Frozen	+	1(2)	193	58.6±10.7
		KOR5	-	-	7	479	71.2±4.9
			Frozen	+	2(3)	203	69.8±9.8
		KOR7	-	-	4	428	91.6±1.2
			Frozen	+	1(2)	96	31.9±2.6
		STM1	-	-	7	535	89.3±1.6
			Frozen	+	1	19	78.9
		STM2	-	-	2	171	61.3±0.2
			Frozen	+	1	35	28.6
		MSM-Tyrc	-	+	3	446	86.8±2.4
			Frozen	+	1	77	9.1
		MSM-Wv	-	-	3	180	65.6±4.3
			Frozen	+	0	-	-
		KOR1-ls	-	+	2	311	92.6±1.8
			Frozen	+	1	81	58
	M. m. musculus
		PWK	-	-	3	375	97.4±1.6
			Frozen	+	1	49	79.6
		KAZ	-	-	5	364	85.4±2.7
			Frozen	+	2(4)	255	80.7±3.3
		GOR	-	-	3	222	63.3±23.3
			Frozen	+	2(4)	407	48.0±9.7
		TOM	-	-	3	502	97.1±1.7
			Frozen	+	0	-	-
		OKH	-	-	5	368	85.1±5.8
			Frozen	+	5	263	70.9±8.5
		KNB	-	-	8	789	69.5±3.7
			Frozen	+	1	79	44.3
		AST	-	-	8	494	78.2±4.7
			Frozen	+	1(2)	56	66.7±8.3
		AST(t-)	-	-	5	555	85.2±2.5
			Frozen	+	0	-	-
		AKT	-	-	4	612	77.2±3.3
			Frozen	+	0	-	-
		IRK	-	-	10	413	77.1±9.0
			Frozen	+	1	24	37.5
		NJL	-	-	3	495	68.1±8.3
			Frozen	+	1(3)	293	74.9±7.1
		MBT	-	-	4	510	75.4±5.0
			Frozen	+	1(2)	177	27.7±1.0
		BLG2	-	-	4	378	91.6±2.7
			Frozen	+	1	26	73.1
	M. m. domesticus
		WLA	-	-	3	121	49.4±8.3
			-	+	10	547	55.2±5.2
		WMP	-	-	2	125	45.6±24.7
			-	+	5	479	75.7±6.6
			Frozen	+	2(4)	231	16.7±5.7
		BFM/2	-	-	4	288	96.3±0.7
			Frozen	+	1(2)	193	87.3±6.5
		PGN2	-	-	4	520	67.5±11.0
			Frozen	+	2	205	40.7±4.8
	M. m. castaneus
		HMI	-	-	6	317	10.9±6.7
			-	+	6	655	48.0±8.9
			Frozen	+	0	-	-
		MYS	-	-	2	216	84.6±11.8
			Frozen	+	1(2)	258	96.0±1.9
		CASP	-	-	3	118	36.0±8.7
			-	+	6	598	52.5±4.0
			Frozen	+	2(3)	218	35.3±19.2
	M. m. spp.
		SWN	-	-	3	283	51.2±13.1
			Frozen	+	1(2)	142	13.5±0.2
		KJR	-	-	6	458	88.5±3.1
			Frozen	+	2(4)	237	96.3±1.6
		CHD	-	-	3	279	89.3±8.7
			Frozen	+	2	201	74.5±3.3
		JIL	-	-	4	376	97.2±1.1
			Frozen	+	1(3)	312	31.3±17.0
