# Supplementary material for: Devising Assisted Reproductive Technologies for Wild-Derived Strains of Mice: 37 Strains from Five Subspecies of Mus musculus
Source: PLoS One. 2014 Dec 3;9(12):e114305. doi: 10.1371/journal.pone.0114305 (PMC4254977; doi:10.1371/journal.pone.0114305)
Supplement: Table S6 — Survival rates of 2-cell embryos after vitrification by HOV and warming and full-term development of cryopreserved embryos after embryo transfer. (XLS) [file pone.0114305.s006.xls]

## Sheet: Table S6(Vit&ET) 
	Table S6. Survival rates of 2-cell embryos after vitrification by HOV and warming and full-term development of cryopreserved embryos after embryo transfer.
			Vitrification			Embryo transfer by conventional method					Embryo transfer by improved method
			No. (%) of embryos				No. (%) of embryos in wild-derived strains					No. (%) of embryos in wild-derived strains				No. (%) of embryos in ICR strain
	Strain		Vitrified	Survived		No. (%) of pregnant*	Transferred	Implanted	Developed to offspring		No. (%) of pregnant*	Transferred	Implanted**	Developed to offspring		Transferred	Implanted**	Developed to offspring
	M. m. molossinus
		MSM	61	57(93)		0/2(0)	13	0(0)	0(0)		2/2(100)	18	10(56)	7(39)		6	6(100)	6(100)
		JF1	25	25(100)		4/4(100)	25	17(68)	9(36)		-	-	-	-		-	-	-
		MOM	25	23(92)		2/2(100)	12	10(83)	4(33)		4/4(100)	11	7-11(64-100)	3(27)		12	8-12(67-100)	8(67)
		AIZ	25	25(100)		2/2(100)	13	11(85)	8(62)		3/4(75)	12	5(42)	2(17)		12	8(67)	8(67)
		MAE	72	69(96)		4/4(100)	22	10(45)	0(0)		4/4(100)	12	7-8(58-67)	2(17)		12	11-12(92-100)	10(83)
		KOR1	25	23(92)		4/4(100)	23	19(83)	13(57)		-	-	-	-		-	-	-
		KOR5	40	37(93)		2/3(67)	16	6(38)	0(0)		4/4(100)	20	7-8(35-40)	3(15)		12	11-12(92-100)	11(92)
		KOR7	25	24(96)		2/2(100)	11	8(73)	6(55)		4/4(100)	13	5-6(38-46)	2(15)		12	10-11(83-92)	10(83)
		STM1	35	35(100)		2/2(100)	12	7(58)	0(0)		3/4(75)	16	10-11(63-69)	3(19)		12	8-9(67-75)	4(33)
		STM2	22	21(95)		2/2(100)	11	7(64)	6(55)		4/4(100)	10	6-9(60-90)	4(40)		12	9-12(75-100)	9(75)
		MSM-Tyrc	49	38(78)		-	-	-	-		2/2(100)	20	13-15(65-75)	5(25)		6	4-6(67-100)	4(67)
		MSM-Wv	22	22(100)		-	-	-	-		2/2(100)	22	7-9(32-41)	5(23)		6	2-4(33-67)	2(33)
		KOR1-ls	28	26(93)		4/4(100)	26	14(54)	6(23)		-	-	-	-		-	-	-
	M. m. musculus
		PWK	26	25(96)		1/1(100)	8	5(63)	3(38)		4/4(100)	12	8-11(67-92)	4(33)		11	8-11(73-100)	7(64)
		KAZ	43	43(100)		1/2(50)	12	3(25)	1(8)		4/4(100)	16	8-10(50-63)	7(44)		12	6-8(50-67)	5(42)
		GOR	24	23(96)		1/2(50)	11	7(64)	5(45)		2/4(50)	6***	4-6(67-100)	3(50)		6***	4-6(67-100)	3(50)
		TOM	25	23(92)		2/2(100)	11	7(64)	0(0)		4/4(100)	12	9-10(75-83)	4(33)		12	9-10(75-83)	8(67)
		OKH	22	21(95)		4/4(100)	21	17(81)	4(19)		-	-	-	-		-	-	-
		KNB	52	52(100)		2/2(100)	12	10(83)	4(33)		4/4(100)	12	5-9(42-75)	3(25)		12	5-9(42-75)	5(42)
		AST	25	25(100)		2/2(100)	13	10(77)	4(31)		4/4(100)	12	5-10(42-83)	2(17)		12	3-8(25-67)	2(17)
		Ast(t-)	72	62(86)		1/1(100)	6	5(83)	1(17)		4/4(100)	32	13-15(41-47)	5(16)		12	10-12(83-100)	10(83)
		AKT	25	25(100)		2/2(100)	13	8(62)	0(0)		4/4(100)	12	6-10(50-83)	2(17)		12	5-9(42-75)	5(42)
		IRK	26	25(96)		2/2(100)	13	11(85)	7(54)		3/4(75)	12	7-9(58-75)	5(42)		12	7-9(58-75)	4(33)
		NJL	31	31(100)		2/2(100)	13	9(69)	8(62)		4/4(100)	12	10-11(83-92)	8(67)		11	8-9(73-82)	6(55)
		MBT	25	25(100)		2/2(100)	13	10(77)	4(31)		4/4(100)	12	12(100)	6(50)		12	12(100)	9(75)
		BLG2	25	25(100)		1/2(50)	13	4(31)	3(23)		4/4(100)	12	2-6(17-50)	1(8)		12	7-11(58-92)	7(58)
	M. m. domesticus
		WLA	26	20(77)		0/1(0)	7	0(0)	0(0)		4/4(100)	12	3-5(25-42)	3(25)		12	6-8(50-67)	6(50)
		WMP	25	25(100)		2/2(100)	13	12(92)	8(62)		4/4(100)	12	8-10(67-83)	7(58)		12	9-11(75-92)	9(75)
		BFM/2	25	25(100)		2/2(100)	13	10(77)	9(69)		4/4(100)	12	12(100)	9(75)		12	12(100)	10(83)
		PGN2	26	23(88)		2/2(100)	11	6(55)	4(36)		4/4(100)	12	9-11(75-92)	5(42)		12	10-12(83-100)	9(75)
	M. m. castaneus
		HMI	39	39(100)		1/2(50)	13	5(38)	3(23)		8/8(100)	24	11-17(46-71)	8(33)		24	17-23(71-96)	17(71)
		MYS	25	20(80)		2/2(100)	10	4(40)	0(0)		4/4(100)	10	4-7(10-70)	2(20)		12	9-12(75-100)	9(75)
		CASP	38	35(92)		2/2(100)	11	6(55)	0(0)		6/6(100)	18	4-8(22-44)	3(17)		18	10-14(56-78)	10(56)
	M. m. spp.
		SWN	108	99(92)		2/2(100)	14	2(14)	0(0)		6/6(100)	30	0-8(0-27)	0(0)		18	7-15(39-83)	7(39)
		SWN****	42	42(100)		2/2(100)	18	4(22)	0(0)		2/2(100)	24	8(33)	4(17)		6	6(100)	6(100)
		KJR	267	267(100)		4/4(100)	43	9(21)	1(2)		4/4(100)	40	5-12(13-30)	2(5)		12	3-10(25-83)	3(25)
		CHD	25	24(96)		2/2(100)	12	3(25)	1(8)		4/4(100)	12	5(42)	3(25)		12	9(75)	9(75)
		JIL	50	37(74)		2/2(100)	13	12(92)	6(46)		3/4(75)	12	4-8(33-67)	1(8)		12	5-9(42-75)	5(42)
	Total		1571	1486(94.6)		74/82(90.2)	521	288(55.3)	128(24.6)		130/136(95.6)	534	-	133(24.9)		400	-	243(60.8)
	* The number (%) of implanted uterus horn / transferred oviduct were showed as pregnant.
	**The number (%) of implantation were showed as the range because of the implantation sites derived from wild-derived or ICR strain were not clear.
	*** The number of embryos transferred into recipient had not implanted even ICR embryos were excluded.
	**** Embryos were produced in vivo by natural mating.
