# Supplementary material for: Devising Assisted Reproductive Technologies for Wild-Derived Strains of Mice: 37 Strains from Five Subspecies of Mus musculus
Source: PLoS One. 2014 Dec 3;9(12):e114305. doi: 10.1371/journal.pone.0114305 (PMC4254977; doi:10.1371/journal.pone.0114305)
Supplement: Table S7 — Results of oocyte collection and in vitro fertilization in standard inbred strains. (XLS) [file pone.0114305.s007.xls]

## Sheet: Table S7(Inbred) 
	Table S7. Results of oocyte collection and in vitro fertilization in standard inbred strains.
		Oocyte collection			IVF with fresh sperm			IVF with frozen sperm
	Strain	No. of females	No. of oocytes (per female)		No. of males	Fertilization rates (%) (mean± S.E.)		No. of males	Fertilization rates (%) (mean± S.E.)
	C57BL/6J	71	1636(23.0)		5	81.0±3.7		5	75.3±1.7
	C57BL/6N	48	1238(25.8)		6	93.0±1.2		6	92.1±1.1
	BALB/cA	70	1337(19.1)		6	79.3±6.3		6	84.1±2.9
	DBA/2N	37	1408(38.1)		6	93.3±3.5		6	95.6±1.4
	129X1/SvJ	34	987(29.0)		6	64.9±4.3		6	49.1±7.6
	C3H/HeJ	50	998(20.0)		6	74.1±7.4		6	94.2±2.7
