# Supplementary material for: Devising Assisted Reproductive Technologies for Wild-Derived Strains of Mice: 37 Strains from Five Subspecies of Mus musculus
Source: PLoS One. 2014 Dec 3;9(12):e114305. doi: 10.1371/journal.pone.0114305 (PMC4254977; doi:10.1371/journal.pone.0114305)
Supplement: Table S8 — Survivability and developmental ability of vitrified embryos in standard inbred strains. (XLS) [file pone.0114305.s008.xls]

## Sheet: Table S8 (Inbred)
	Table S8. Survivability and developmental ability of vitrified embryos in standard inbred strains.
		No. (%) of embryos
	Strain	Vitrified	Survived	Transferred	Implanted	Developed to offspring
	C57BL/6J	195	189(97)	78	72(92)	62(79)
	C57BL/6N	175	168(97)	40	36(90)	21(53)
	BALB/cA	90	90(100)	40	31(78)	18(45)
	129X1/SvJ	100	93(93)	41	33(81)	27(66)
	DBA/2N	200	193(97)	77	44(57)	25(33)
	C3H/HeJ	100	98(98)	40	27(68)	12(30)
